# Supplementary material for: Synthetic Flavonoid BrCl-Flav—An Alternative Solution to Combat ESKAPE Pathogens
Source: Antibiotics (Basel). 2022 Oct 11;11(10):1389. doi: 10.3390/antibiotics11101389 (PMC9598271; doi:10.3390/antibiotics11101389)
Supplement: Supplementary file 1 [file antibiotics-11-01389-s001.zip]

Archive with 1 entries (1 files):
- antibiotics-1964519-supplementary.pdf
